# Supplementary material for: Hypoxia-responsive zinc finger E-box-binding homeobox 2 (ZEB2) regulates a network of calcium-handling genes in the injured heart
Source: Cardiovasc Res. 2024 Sep 23;120(15):1869–83. doi: 10.1093/cvr/cvae163 (PMC11630050; doi:10.1093/cvr/cvae163)
Supplement: cvae163_Supplementary_Data [file cvae163_supplementary_data.zip]

Archive with 2 entries (2 files):
- Supplementary Figures.pdf
- Zeb2 Supplementary material February2024.docx
